# Supplementary material for: YBEY is an essential biogenesis factor for mitochondrial ribosomes
Source: Nucleic Acids Res. 2020 Mar 17;48(17):9762–86. doi: 10.1093/nar/gkaa148 (PMC7515705; doi:10.1093/nar/gkaa148)
Supplement: gkaa148_Supplemental_Files [file gkaa148_supplemental_files.zip]

Archive with 2 entries (2 files):
- Supplementary Data_revised_v04-min.pdf
- Supplementary Tables 3, 5, 6, 7 rev_v03.xlsx
