# Supplementary material for: YBEY is an essential biogenesis factor for mitochondrial ribosomes
Source: Nucleic Acids Res. 2020 Mar 17;48(17):9762–86. doi: 10.1093/nar/gkaa148 (PMC7515705; doi:10.1093/nar/gkaa148)
Supplement: gkaa148_Supplemental_Files [file gkaa148_supplemental_files.zip › Supplementary Tables 3, 5, 6, 7 rev_v03.xlsx]

## Sheet: Table S3
Table S3. Oligonucleotides used in this study.
Oligonucleotide ID	Sequence	Experimental notes
gRNA oligonucleotides
YBEY_gRNA_1f	caccgAATCACCAAACTCATTTC	Forward primer to clone gRNA1 targeting YBEY into pU6 vector, BbsI site; used together with YBEY_gRNA_1r to create pU6-YBEY-gRNA1
YBEY_gRNA_1r	aaacGAAATGAGTTTGGTGATTc	Reverse primer to clone gRNA1 targeting YBEY into pU6 vector, BbsI site; used together with YBEY_gRNA_1f to create pU6-YBEY-gRNA1
YBEY_gRNA_2f	caccgCTCGATCTTACTGCGAAG	Forward primer to clone gRNA2 targeting YBEY into pU6 vector, BbsI site; used together with YBEY_gRNA_2r to create pU6-YBEY-gRNA2
YBEY_gRNA_2r	aaacCTTCGCAGTAAGATCGAGc	Reverse primer to clone gRNA2 targeting YBEY into pU6 vector, BbsI site; used together with YBEY_gRNA_2f to create pU6-YBEY-gRNA2
YBEY_gRNA_3f	caccGTCAACACAGATGATCCCC	Forward primer to clone gRNA3 targeting YBEY into pX330g vector, BbsI site; used together with YBEY_gRNA_3r to create pX330g-YBEY-gRNA3
YBEY_gRNA_3r	aaacGGGGATCATCTGTGTTGAC	Reverse primer to clone gRNA3 targeting YBEY into pX330g vector, BbsI site; used together with YBEY_gRNA_3f to create pX330g-YBEY-gRNA3
YBEY_gRNA_4f	caccGAAAAGAAAGCACATCGGT	Forward primer to clone gRNA4 targeting YBEY into pX330g vector, BbsI site; used together with YBEY_gRNA_4r to create pX330g-YBEY-gRNA4
YBEY_gRNA_4r	aaacACCGATGTGCTTTCTTTTC	Reverse primer to clone gRNA4 targeting YBEY into pX330g vector, BbsI site; used together with YBEY_gRNA_4f to create pX330g-YBEY-gRNA4
FISH probes
A1 (Homo sapiens COX1) (Thermo Fisher Scientific, Cat#VA6-12665)	N/A	bDNA smFISH probe for MT-CO1 mRNA
A9 (Homo sapiens CYTB) (Thermo Fisher Scienific, Cat#VA6-6000751)	N/A	bDNA smFISH probe for MT-CYB mRNA
A11 (Homo sapiens RNR1_12S) (Thermo Fisher Scienific, Cat#VA6_6000753)	N/A	bDNA smFISH probe for 12S rRNA
A13 (Homo sapiens mitochondria) (Thermo Fisher Scienific, Cat#VA6-6000755)	N/A	bDNA smFISH probe for mt-tRNAVal
siRNAs
Unspecific_AllStars_1 (QIAGEN, Cat#SI03650318)	N/A	Control siRNA
Hs_MRPS11_6 (QIAGEN, Cat#SI04147220)	N/A	uS11m-directed siRNA #1
Hs_MRPS11_5 (QIAGEN, Cat#SI03134040)	N/A	uS11m-directed siRNA #2
Northern blotting probes
Hm12S_Nort	GGGGTAGAAAATGTAGCCCATTTCTTGC	Probe for 12S rRNA
Hm16S_Nort	CTGGTGAAGTCTTAGCATGTACTGCTC	Probe for 16S rRNA
HmT7tRNA_Phe_R	TGGTGTTTATGGGGTGATGTGAGCCCG	Probe for mt-tRNAPhe
HmT7tRNA_Val_R	TGGTCAGAGCGGTCAAGTTAAGTTGAAATCTCC	Probe for mt-tRNAVal and reverse primer to generate the T7 template for the 12S rRNA precursor substrate; use with SAO00085
SAO00093	CTTGAGGAGGGTGACGGGC	Probe for 12S rRNA (beginning of the 3'-minor domain)
SAO00133	CTCATGGTAGGGGTAAAAGG	Probe for the MT-ND3 mRNA
SAO00160	CGAACCCATCCCTGAG	Probe for mt-tRNAGln
SAO00239	GTACGGGAAGGGTATAAC	Probe for mt-tRNAMet
35SrRNA	AAAGCCTACAGCACCCGGTATT	Probe for 5S rRNA
3mtGlu2	CTATTCTCGCACGGAC	Probe for mt-tRNAGlu
mtPhe_1r	TTATGGGGTGATGTGA	Probe for mt-tRNAPhe
mtLys_2r	TGGTCACTGTAAAGAGGTGTT	Probe for mt-tRNALys
mtMet_2r	TGGTAGTACGGGAAGGGT	Probe for mt-tRNAMet
PCR primers
5_18SrRNA1	CATTCGAACGTCTGCCCTATC	Forward qPCR primer for 18S rRNA, used with 3_18SrRNA1
3_18SrRNA1	CGTCACCCGTGGTCACCAT	Reverse qPCR primer for 18S rRNA, used with 5_18SrRNA1
5COI1	GCGCATGAGCTGGAGTCCTA	Forward qPCR primer for MT-CO1, used with 3COI1
3COI1	TGCATGGGCTGTGACGATAAC	Reverse qPCR primer for MT-CO1, used with 5COI1
5COII1	ATCACGCCCTCATAATCATTT	Forward qPCR primer for MT-CO2, used with 3COII1
3COII1	CGGGCAGGATAGTTCAGAC	Reverse qPCR primer for MT-CO2, used with 5COII1
5hGAPDH2	CCCACTCCTCCACCTTTGAC	Forward qPCR primer for GAPDH, used with 3hGAPDH2
3hGAPDH2	CCACCACCCTGTTGCTGTA	Reverse qPCR primer for GAPDH, used with 5hGAPDH2
5HPRT1_1	GGCGTCGTGATTAGTGATGA	Forward qPCR primer for HPRT1, used with 3HPRT1_1
3HPRT1_1	CAGAGGGCTACAATGTGATGG	Reverse qPCR primer for HPRT1, used with 5HPRT1_1
5mtDNA(ND1)1	CCCTAAAACCCGCCACATCT	Forward qPCR primer for MT-ND1, used with 3mtDNA(ND1)1
3mtDNA(ND1)1	GAGCGATGGTGAGAGCTAAGGT	Reverse qPCR primer for MT-ND1, used with 5mtDNA(ND1)1
5UBC1	ATTTGGGTCGCAGTTCTTG	Forward qPCR primer for UBC, used together with 3UBC1
3UBC1	GCCTTGACATTCTCGATGGT	Reverse qPCR primer for UBC, used together with 5UBC1
5pF_1f	AAAGAATTCCCCCCACAGT	Forward qPCR primer for the TRNF 5' junction, used with mtPhe_4r
mtPhe_4r	GATGTGAGCCCGTCTAA	Reverse qPCR primer for the TRNF 5' junction, used with 5pF_1f
mtPhe_1f	GCAAAGCAATACACTGAA	Forward qPCR primer for the RNR1-TRNF junction, used with 12SrRNA_1r
12SrRNA_1r	CCTCTAGACTAAGAGCTAATAGAA	Reverse qPCR primer for the RNR1-TRNF junction, used with mtPhe_1f
12SrRNA_5f	CAAGCATCCCCGTTCCAG	Forward qPCR primer for RNR1, used with 12SrRNA_5r
12SrRNA_5r	CTTGTTCCTTTTGATCGTGGT	Reverse qPCR primer for RNR1, used with 12SrRNA_5f
12SrRNA_1f	ACGAGCTCTAAGTGTACTGGAAA	Forward qPCR primer for the RNR1-TRNV junction, used with mtVal_1r
mtVal_1r	GGGCAAGTTAAGTTGAAAT	Reverse qPCR primer for the RNR1-TRNV junction, used with 12SrRNA_1f
mtVal_1f	CAGAGTGTAGCTTAACACAAA	Forward qPCR primer for the TRNV-RNR2 junction, used with 16SrRNA_2r
16SrRNA_2r	GGTAAGGTTGTCTGGTAG	Reverse qPCR primer for the TRNV-RNR2 junction, used with mtVal_1f
16SrRNA_3f	ACCAGACAACCTTAGCCAA	Forward qPCR primer for RNR2, used with 16SrRNA_3r
16SrRNA_3r	TTTCATCTTTCCCTTGCGGTA	Reverse qPCR primer for RNR2, used with 16SrRNA_3f
5_16SrRNA1	CCACACCCACCCAAGA	Forward qPCR primer for the RNR2-TRNL1 junction, used with 3mtLeu(UUR)1
3mtLeu(UUR)1	CGTTAAGAAGAGGAATTGA	Reverse qPCR primer for the RNR2-TRNL1 junction, used with 5_12SrRNA1
mtIle_5f	GCGAATTCAATCTCCAGCA	Forward qPCR primer for the MT-ND1-TRNI junction, used with 3mtIle3
3mtIle3	GAAATAAGGGGGTTTAAGC	Reverse qPCR primer for the MT-ND1-TRNI junction, used with mtIle_5f
mtIle_6f	GCGGAGAAATATGTCTGATA	Forward qPCR primer for TRNI 3' junction, used with mtIle_5r
mtIle_5r	GGTCTAGAGGTTCGATTCTCATA	Reverse qPCR primer for TRNI 3' junction, used with mtIle_6f
ND2_1f	CATCGCCCTTACCACGCTA	Forward qPCR primer for MT-ND2-TRNW junction, used with mtTrp_1r
mtTrp_1r	GCAACTTACTGAGGGCTT	Reverse qPCR primer for MT-ND2-TRNW junction, used with ND2_1f
mtTrp_1f	GGTTAAATACAGACCAAGAGC	Forward qPCR primer for TRNW 3' junction, used with mtAla_1f
mtAla_1f	TTTGCGTTCAGTTGATGCAGA	Reverse qPCR primer for TRNW 3' junction, used with mtTrp_1f
Cytb_1r	GGGTTAGTTTTGCGTATTG	Forward qPCR primer for MT-Cytb-TRNE junction, used with 3mtGlu2
3mtGlu2	CTATTCTCGCACGGAC	Reverse qPCR primer for MT-Cytb-TRNE junction, used with Cytb_1r
5mtGlu3	TGTAGTCCGTGCGAGAATA	Forward qPCR primer for TRNE-MT-ND6 junction, used with 3ND6_2
3ND6_2	CCCCCATAAATAGGAGAAG	Reverse qPCR primer for TRNE-MT-ND6 junction, used with 5mtGlu3
Cytb_2f	CAGCCCTAGCAACACTCCA	Forward qPCR primer for MT-CYB, used with Cytb_2r
Cytb_2r	TTGTTTGATCCCGTTTCGT	Reverse qPCR primer for MT-CYB, used with Cytb_2f
MRPS11_1f	TGACCAAAGAAGCCCAA	Forward qPCR primer for MRPS11, used with MRPS11_1r
MRPS11_1r	ACAGTCTAATTCCTTCCGA	Reverse qPCR primer for MRPS11, used with MRPS11_1f
ND5_2f	GGTAAAATCCATTGTCGCATC	Forward qPCR primer for MT-ND5, used with ND5_2r
ND5_2r	TAACTTCTTGGTCTAGGCACA	Reverse qPCR primer for MT-ND5, used with ND5_2f
ND6_1f	CTTTGGATATACTACAGCGAT	Forward qPCR primer for MT-ND6, used with ND6_1r
ND6_1r	CCCCACTAAAACACTCACC	Reverse qPCR primer for MT-ND6, used with ND6_1f
BGH-rev	TAGAAGGCACAGTCGAGG	BGH reverse primer, used to sequence pcDNA4 plasmids
CMV-for	CGCAAATGGGCGGTAGGCGTG	CMV-for forward primer, used to sequence pcDNA4 plasmids
BGH-rev2	GATGGCTGGCAACTAGAAG	BGH reverse primer, used to amplify pcDNA4 inserts for sequencing, used with CMV-for2
CMV-for2	GACGCCATCCACGCTGTTT	CMV-for forward primer, used to amplify pcDNA4 inserts for sequencing, used with BHG-rev2
pX260_1r	AGAGCCATTTGTCTGCAGAA	pX260 reverse primer, used to sequence pU6 and pX330g plasmids
YBEY_3f	GCAGGATCCACCATGAGTTTGGTGATTAGAA	Forward primer to clone YBEY into pcDNA4/TO, BamHI/XhoI site; used with YBEY_7r to create pcDNA4-YBEY and as a sequencing primer for pcDNA4 inserts
YBEY_6f	CATCCTTCCATAGACCCTCGT	Forward primer to identify deletion in YBEY, used with YBEY_6r
YBEY_6r	ACGACAGGAAATTTACTCTGG	Reverse primer to identify deletion in YBEY, used with YBEY_6f
YBEY_7r	CGGCGCTCGAGTCAGCTCCCTCCGAAGA	Reverse primer to clone YBEY into pcDNA4/TO, BamHI/XhoI site; used with YBEY_7r to create pcDNA4-YBEY
YBEY_R55A_1f	CATTAATAGAATCTACGCAGATAGAAATGTCC	Forward mutagenesis primer to introduce R55A mutation in YBEY, used with YBEY_R55A_1r to create pcDNA4-YBEY-R55A
YBEY_R55A_1r	GGACATTTCTATCTGCGTAGATTCTATTAATG	Reverse mutagenesis primer to introduce R55A mutation in YBEY, used with YBEY_R55A_1f to create pcDNA4-YBEY-R55A
SAO00029	GGTGGTCTTAAGATGAGTTTGGTGATTAGAAATCTGCAGCG	Forward primer to clone YBEY-3×FLAG into pcDNA5 FRT/TO, ApaI site; use with SAO00030 to create pSAP0006
SAO00030	GGTGGTGGGCCCTTAATCATGATCCTTGTAGTCGATGTCATGATCTTTATAATCACCGTCATGGTCTTTGTAGTCGCTCCCTCCGAAGAGGCCCCGGGTC	Reverse primer to clone YBEY-3×FLAG into pcDNA5 FRT/TO, BspTI site; use with SAO00029 to create pSAP0006
SAO00042	CAGCACATTAATAGAATCTACGCAGATAGAAATGTCCCAACCG	Forward QuikChange primer to introduce the R55A mutation in YBEY; use with SAO00043 to create pSAP0079
SAO00043	CGGTTGGGACATTTCTATCTGCGTAGATTCTATTAATGTGCTG	Reverse QuikChange primer to introduce the R55A mutation in YBEY; use with SAO00042 to create pSAP0079
SAO00044	GATAGAAATGTCCCAACCGCTGTGCTTTCTTTTCCATTTCATGAGC	Forward QuikChange primer to introduce the D62A mutation in YBEY; use with SAO00045 to create pSAP0081
SAO00045	GCTCATGAAATGGAAAAGAAAGCACAGCGGTTGGGACATTTCTATC	Reverse QuikChange primer to introduce the D62A mutation in YBEY; use with SAO00044 to create pSAP0081
SAO00046	GACTGTGACGGCCACCGCCGGACTCTGTCACTTGC	Forward QuikChange primer to introduce the H118A mutation in YBEY; use with SAO00047 to create pSAP0082
SAO00047	GCAAGTGACAGAGTCCGGCGGTGGCCGTCACAGTC	Reverse QuikChange primer to introduce the H118A mutation in YBEY; use with SAO00046 to create pSAP0082
SAO00048	CGGCCACCCACGGACTCTGTGCCTTGCTGGGATTCACACACGGC	Forward QuikChange primer to introduce the H122A mutation in YBEY; use with SAO00049 to create pSAP0083
SAO00049	GCCGTGTGTGAATCCCAGCAAGGCACAGAGTCCGTGGGTGGCCG	Reverse QuikChange primer to introduce the H122A mutation in YBEY; use with SAO00048 to create pSAP0083
SAO00050	CTTGCTGGGATTCACAGCCGGCACGGAGGCAGAGTGGC	Forward QuikChange primer to introduce the H128A mutation in YBEY; use with SAO00051 to create pSAP0084 and pcDNA4-YBEY-H128A
SAO00051	GCCACTCTGCCTCCGTGCCGGCTGTGAATCCCAGCAAG	Reverse QuikChange primer to introduce the H128A mutation in YBEY; use with SAO00050 to create pSAP0084 and pcDNA4-YBEY-H128A
SAO00052	GGCAGAGTGGCAGCAGGCGTTCCAGAAGGAGAAGGC	Forward QuikChange primer to introduce the M137A mutation in YBEY; use with SAO00053 to create pSAP0085
SAO00053	GCCTTCTCCTTCTGGAACGCCTGCTGCCACTCTGCC	Reverse QuikChange primer to introduce the M137A mutation in YBEY; use with SAO00052 to create pSAP0085
SAO00054	GCAGATGTTCCAGAAGGCGAAGGCGGTGCTGGAC	Forward QuikChange primer to introduce the E141A mutation in YBEY; use with SAO00055 to create pSAP0086
SAO00055	GTCCAGCACCGCCTTCCCCTTCTGGAACATCTGC	Reverse QuikChange primer to introduce the E141A mutation in YBEY; use with SAO00054 to create pSAP0086
SAO00056	CATTAATAGAATCTACAGAGATGCAAATGTCCCAACCGATGTGC	Forward QuikChange primer to introduce the R57A mutation in YBEY; use with SAO00057 to create pSAP0080
SAO00057	GCACATCGGTTGGGACATTTGCATCTCTGTAGATTCTATTAATG	Reverse QuikChange primer to introduce the R57A mutation in YBEY; use with SAO00056 to create pSAP0080
SAO00061	GGTGGTGGATCCTTATTCATAGATTCTCTGAGGTTCCCG	Reverse primer to clone His6-MRPL18 into pET-15b, BamHI site; use with SAO00063 as the first step to create pSAP0007
SAO00063	GGTGGTCATATGTCAACCAGCTCCGAGCCGGCAGCG	Forward primer to clone His6-MRPL18 into pET-15b, NdeI site; use with SAO00061 as the first step to create pSAP0007
SAO00064	GCCGCGCGGCAGCCATATGTCAACCAGCTCCG	Forward QuikChange primer to correct the frame of His6-MRPL18 cloned into pET-15b; use with SAO00065 as the second step to create pSAP0007
SAO00065	CGGAGCTGGTTGACATATGGCTGCCGCGCGGC	Reverse QuikChange primer to correct the frame of His6-MRPL18 cloned into pET-15b; use with SAO00064 as the second step to create pSAP0007
SAO00085	GTTTTTTTTAATACGACTCACTATAGGCACCGCCCGTCACCCTCCTCAAG	Forward primer to generate the T7 template for the 12S rRNA precursor substrate; use with HmT7tRNA-Val_R
SAO00096	GGTGGTCTTAAGATGCTGCCTCTGCTGCGCTGCGTGCCCCG	Forward primer to clone C1QBP-HA into pcDNA5 FRT/TO, BspTI site; use with SAO00097 to create pSAP0033
SAO00097	GGTGGTCTCGAGTCAAGCGTAATCTGGAACATCGTATGGGTACTGGCTCTTGACAAAACTCTTGAGGTC	Forward primer to clone C1QBP-HA into pcDNA5 FRT/TO, XhoI site; use with SAO00096 to create pSAP0033
SAO00143	GGTGGTCCATGGATGAGTTTGGTGATTAGAAATCTGCAG	Forward primer to clone YBEY-His6 into pET-21d, NcoI site; use with SAO00144 as a first step to create pSAP0077
SAO00144	GGTGGTCTCGAGGCTCCCTCCGAAGAGGCCCCGGGTC	Reverse primer to clone YBEY-His6 into pET-21d, XhoI site; use with SAO00143 as a first step to create pSAP0077
SAO00149	GCGAAATTAATACGACTCACTATAGGAGGGGATTAATTAGTACGGGAAGGGTATAAC	Forward primer to generate the T7 template for the mt-tRNAGln precursor substrate; use with SAO00150
SAO00150	GGTGGTTCTAGACCCTCAAACCTAAGAAATATGTCTG	Reverse primer to generate the T7 template for the mt-tRNAGln precursor substrate; use with SAO00149
SAO00153	GTTTAACTTTAAGAAGGAGATATACCATGAGTTTGGTGATTAGAAATCTG	Forward QuikChange primer to remove the upstream ORF from YBEY-His6 cloned into pET-21d; use with SAO00154 as the second step to create pSAP0077
SAO00154	CAGATTTCTAATCACCAAACTCATGGTATATCTCCTTCTTAAAGTTAAAC	Reverse QuikChange primer to remove the upstream ORF from YBEY-His6 cloned into pET-21d; use with SAO00153 as the second step to create pSAP0077
SAO00173	GGTGGTCATATGCACACCGACGGAGACAAAGC	Forward primer to clone C1QBP into pET-30a, NdeI site; use with SAO00174 to create pSAP0097
SAO00174	GGTGGTCTCGAGCTACTGGCTCTTGACAAAACTC	Reverse primer to clone C1QBP into pET-30a, XhoI site; use with SAO00173 to create pSAP0097
SAO00187	GGTGGTTCTAGACACTGGAACGGGGATG	Reverse primer for the RNR1 cRT-PCR, XbaI site; use with SAO00188
SAO00188	GGTGGTGGTACCCCTCAAGTATACTTCAAAGGAC	Forward primer for the RNR1 cRT-PCR, KpnI site; use with SAO00187
SAO00189	TGTAAAACGACGGCCAGT	M13 (-21) forward primer
SAO00190	CAGGAAACAGCTATGAC	M13 reverse primer
SAO00191	GGTGGTCTGCAGCCGGGGGTATACTACGGTC	Forward primer for the MT-CO2 cRT-PCR, PstI site; use with SAO00192
SAO00192	GGTGGTGGTACCGAAAAGGGCATACAGGACTAGG	Reverse primer for the MT-CO2 cRT-PCR, KpnI site; use with SAO00191
SAO00204	GGTGGTTCTAGACGATTAAAGTCCTACGTGATCTGAG	Forward primer for the RNR2 cRT-PCR, XbaI site; use with SAO00205
SAO00205	GGTGGTGGTACCGGGGTTAGTCCTTGCTATATTATG	Reverse primer for the RNR2 cRT-PCR, KpnI site; use with SAO00204
SAO00210	GGTGGTCTTAAGAATTCAAGTCATGCAGGCTGTGAG	Forward primer to clone MRPS11 into pcDNA5 FRT/TO, BspTI site; use with SAO00211 as the first step to create pSAP0119
SAO00211	GTTGTTGGGCCCCACAGCTTCCGAGCCTTCCTG	Reverse primer to clone MRPS11 into pcDNA5 FRT/TO, ApaI site; use with SAO00210 as the first step to create pSAP0119
SAO00213	GGTGTTCTCGAGCAGCTTCCGAGCCTTC	Reverse primer to clone MRPS11 into pET-30a, XhoI site; use with SAO00214 as the first step to create pSAP0112
SAO00214	GGTTGTCATATGGCCAAGCAGAAAGTTGAACAG	Forward primer to clone MRPS11 into pET-30a, NdeI site; use with SAO00213 as the first step to create pSAP0112
SAO00217	GATGTACGGGCCAGATATACGCGTTGTCGTAACAACTCCGCCCCATTG	Forward primer for QuikChange to create a Δ5 variant of the CMV promoter on pcDNA5 FRT/TO; use with SAO00218 to create pSAP0109, pSAP0118, pSAP0119
SAO00218	CAATGGGGCGGAGTTGTTACGACAACGCGTATATCTGGCCCGTACATC	Reverse primer for QuikChange to create a Δ5 variant of the CMV promoter on pcDNA5 FRT/TO; use with SAO00217 to create pSAP0109, pSAP0118, pSAP0119
SAO00219	GGCTCGGAAGCTGTGAGGGCCCGTTTAAACCC	Forward primer for QuikChange to correct the stop-codon of MRPS11 cloned into pcDNA5 FRT/TO; use with SAO00220 as the second step to create pSAP0119
SAO00220	GGGTTTAAACGGGCCCTCACAGCTTCCGAGCC	Reverse primer for QuikChange to correct the stop-codon of MRPS11 cloned into pcDNA5 FRT/TO; use with SAO00219 as the second step to create pSAP0119
SAO00221	GAAGGCTCGGAAGCTGTGAGAGCACCACCACCAC	Forward QuikChange primer to remove the His6 tag from MRPS11 cloned into pET-30a; use with SAO00222 as the second step to create pSAP0112
SAO00222	GTGGTGGTGGTGCTCTCACAGCTTCCGAGCCTTC	Reverse QuikChange primer to remove the His6 tag from MRPS11 cloned into pET-30a; use with SAO00221 as the second step to create pSAP0112
SAO00225	GTCGATGTCATGATCTTTATAATCAACCGTCATGGTC	Forward QuikChange primer to remove 2×FLAG from YBEY-3×FLAG cloned into pcDNA5 FRT/TO; use with SAO00226 to create pSAP0123
SAO00226	GACCATGACGGTTGATTATAAAGATCATGACATCGAC	Reverse QuikChange primer to remove 2×FLAG from YBEY-3×FLAG cloned into pcDNA5 FRT/TO; use with SAO00225 to create pSAP0123
TaqMan probes
TMp_18SrRNA1	5'JOE-ACTTTCGATGGTAGTCGCCGTGCC-3'BHQ	TaqMan probe for probe-based RT-qPCR of 18S rRNA, used with 5_18SrRNA1 and 3_18SrRNA1
TMp_mtDNA(ND1)1	5'FAM-CCATCACCCTCTACATCACCGCCC-3'BHQ	TaqMan probe for probe-based RT-qPCR of MT-ND1, used with 5mtDNA(ND1)1 and 3mtDNA(ND1)1

## Sheet: Table S5
Table S5. Differential gene expression analysis of the mitochondrial transcriptomes of YBEY+ and YBEY KO cells.
Mitochondrial RNAs from three independent cell lines for each genotype were sequenced and the data analysed by DESeq2.
Locus	Feature	Coordinate 1	Coordinate 2	Strand	baseMean	log2FoldChange (YBEY KO/YBEY+)	SEM	Padj
D-loop_segment_3_antisense	Intergenic	1	218	-	4258.5	0.679361	0.32657	0.0811619
LC-RNA_segment 2	ncRNA	1	407	+	508.793	0.778848	0.401126	0.105696
7S_RNA	ncRNA	219	407	-	2525.8	0.633051	0.321819	0.100898
D-loop_segment_2_antisense	Intergenic	408	576	-	17.5938	1.51962	0.792327	0.107519
D-loop_segment_2_sense	Intergenic	408	576	+	326.977	0.696648	0.434446	0.188936
TRNF	tRNA	577	647	+	5204.98	-1.00654	0.288489	0.00182389
mirror-TRNF	Intergenic	577	647	-	8.26992	-0.0949465	0.60038	0.874343
mirror-RNR1	Intergenic	648	1601	-	1485.71	-1.08974	0.172242	9.88573e-09
RNR1	rRNA	648	1601	+	2.72773e+06	-1.64138	0.271796	4.08342e-08
mirror-TRNV	Intergenic	1602	1670	-	13.6366	0.970488	0.570213	0.161197
TRNV	tRNA	1602	1670	+	1847.65	0.0613487	0.285743	0.840643
mirror-RNR2	lncRNA	1671	3227	-	4192.13	1.09661	0.424291	0.02611
RNR2	rRNA	1671	3229	+	4.34014e+06	0.0523163	0.177318	0.800318
mirror-TRNL1	Intergenic	3228	3304	-	50.909	0.246503	0.300769	0.514199
TRNL1	tRNA	3230	3304	+	1811.2	-0.686343	0.163249	0.000142705
MT-ND1_5'UTR_CDS	5'UTR_CDS	3305	4262	+	44768	0.197126	0.202105	0.459613
mirror-MT-ND1	Intergenic	3305	4262	-	2086.81	-0.121048	0.203441	0.627272
TRNI	tRNA	4263	4331	+	190.526	-0.315763	0.28765	0.40212
mirror-TRNI	Intergenic	4263	4328	-	207.048	-0.265456	0.245775	0.406028
TRNQ	tRNA	4329	4400	-	50.0706	0.170209	0.304438	0.650169
mirror-TRNQ	Intergenic	4332	4401	+	167.329	-0.547958	0.31085	0.148365
mirror-TRNM	Intergenic	4401	4469	-	21.8328	0.445186	0.551839	0.514199
TRNM	tRNA	4402	4469	+	330.357	-0.203026	0.413644	0.688959
MT-ND2	CDS	4470	5511	+	53943.4	0.191322	0.18035	0.411036
mirror-MT-ND2	Intergenic	4470	5511	-	2412.43	0.0573907	0.214095	0.809136
mirror-TRNW	Intergenic	5512	5586	-	81.8816	0.232377	0.243892	0.459878
TRNW	tRNA	5512	5579	+	95.3387	-0.0989896	0.338459	0.800318
mirror_TRNAN	Intergenic	5580	5729	+	3639.25	-0.616122	0.274117	0.0580072
TRNA	tRNA	5587	5655	-	78.3618	0.307762	0.284917	0.406028
TRNN	tRNA	5657	5729	-	51.8299	0.365827	0.299257	0.350031
OriL	Intergenic	5730	5760	+	585.115	-0.625239	0.254889	0.036696
mirror-OriL	Intergenic	5730	5760	-	30.2473	0.333545	0.358857	0.46432
mirror_TRNCY	Intergenic	5761	5900	+	3926.53	-0.636311	0.294484	0.0703298
TRNC	tRNA	5761	5826	-	69.0451	0.586924	0.305663	0.107519
TRNY	tRNA	5826	5891	-	65.2969	0.592254	0.2677	0.0625972
mirror-MT-CO1	Intergenic	5892	7445	-	1422.83	1.52736	0.174767	1.85134e-16
MT-CO1_5'UTR_CDS	5'UTR_CDS	5901	7445	+	205423	-0.880852	0.226867	0.000470504
TRNS1	tRNA	7446	7514	-	23.5774	1.58288	0.458983	0.00207008
MT-CO1_3'UTR	3'UTR	7446	7493	+	1254.84	-0.581109	0.371155	0.201295
mirror-TRNS1	Intergenic	7494	7517	+	309.146	-0.243768	0.360943	0.602383
mirror-TRND	Intergenic	7515	7585	-	26.6177	1.50128	0.410153	0.00105345
TRND	tRNA	7518	7585	+	206.142	-0.891274	0.18018	7.45885e-06
mirror-MT-CO2-(LIPCAR)	lncRNA	7586	7982	-	622.98	1.59454	0.267528	5.68442e-08
MT-CO2	CDS	7586	8269	+	61380	-1.7407	0.330596	1.70064e-06
mirror-MT-CO2	Intergenic	7983	8294	-	648.492	1.46187	0.265848	5.49018e-07
MT-CO2_3'UTR	3'UTR	8270	8294	+	2148.69	-1.65966	0.337442	8.11172e-06
mirror-TRNK	Intergenic	8295	8364	-	80.7891	1.35764	0.234108	1.05293e-07
TRNK	tRNA	8295	8364	+	234.611	-0.961085	0.222544	9.5409e-05
mirror-MT-ATP8	Intergenic	8365	9206	-	1609.69	0.684526	0.150784	4.04445e-05
MT-ATP8_5'UTR_CDS	5'UTR_CDS	8365	8572	+	21195	-0.295535	0.223432	0.296743
MT-ATP6	CDS	8527	9206	+	76159.8	-0.33734	0.239006	0.260237
mirror-MT-CO3	Intergenic	9207	9990	-	2804.41	0.180317	0.214041	0.513232
MT-CO3	CDS	9207	9990	+	88656	-0.100747	0.246922	0.734394
TRNG	tRNA	9991	10058	+	44.0334	0.366112	0.312512	0.373922
mirror-TRNG	Intergenic	9991	10058	-	402.202	0.0575498	0.190595	0.800318
MT-ND3	CDS	10059	10404	+	11108.3	-0.965855	0.351374	0.0175013
mirror-MT-ND3	Intergenic	10059	10404	-	3419.12	-0.131975	0.208208	0.606825
TRNR	tRNA	10405	10469	+	62.8663	-0.508808	0.248519	0.0844517
mirror-TRNR	Intergenic	10405	10469	-	725.382	-0.137882	0.212059	0.603394
mirror-MT-ND4L4	Intergenic	10470	12137	-	7079.01	0.263043	0.183458	0.254864
MT-ND4L	CDS	10470	10766	+	27066.1	0.166159	0.205561	0.514199
MT-ND4	CDS	10760	12137	+	91898.9	0.193377	0.236724	0.514199
TRNH	tRNA	12138	12206	+	87.2701	-0.280773	0.24489	0.383297
mirror-TRNHS2L2	Intergenic	12138	12316	-	1420.54	0.199671	0.205664	0.459613
TRNS2	tRNA	12207	12265	+	75.8787	-0.723709	0.31224	0.0489809
TRNL2	tRNA	12266	12336	+	42.697	-0.87819	0.329182	0.0215419
MT-ND6_3'UTR	3'UTR	12317	14148	-	28595.4	0.430285	0.117602	0.00105345
MT-ND5	CDS	12337	14148	+	40004.4	-1.16359	0.247134	1.97289e-05
lncND6	lncRNA	13993	14746	+	13300.9	-1.13621	0.266221	0.000115455
MT-ND6	CDS	14149	14673	-	10154.3	0.451487	0.162902	0.0172858
TRNE	tRNA	14674	14742	-	579.818	1.14359	0.417396	0.0176591
lncCYB	lncRNA	14746	15965	-	12079.4	1.45515	0.364305	0.000310663
MT-CYB	CDS	14747	15887	+	39362.2	-1.25829	0.401443	0.00566819
TRNT	tRNA	15888	15953	+	135.075	-0.891915	0.213365	0.000148425
mirror-TRNP	Intergenic	15954	16023	+	639.578	0.153104	0.234391	0.603394
TRNP	tRNA	15956	16023	-	225.801	1.7839	0.559289	0.00511627
D-loop_segment_1_antisense	Intergenic	16024	16569	-	4304.99	0.884001	0.363455	0.0382429
D-loop_segment_1_sense	ncRNA	16024	16103	+	663.491	0.221206	0.251079	0.493986
LC-RNA_segment_1	ncRNA	16104	16569	+	2261.11	0.626114	0.357446	0.148403

## Sheet: Table S6
Table S6. Proteins identified by LC-MS/MS that reproducibly copurified with YBEY-3×FLAG from mitochondrial lysates of HEK293T-REx cells, as compared to the untagged parental control cell line.
Mitocarta2.0 proteins are shown in bold.
		# Spectral counts	# Spectral counts	# Spectral counts	# Spectral counts
Protein name	Description	Control coIP #1	YBEY-3×FLAG coIP #1	Control coIP #2	YBEY-3×FLAG coIP #2	Normalised enrichment #1	Normalised enrichment #2
YBEY	Putative ribonuclease, mitochondrial	0	184	0	130	>56	>130
ALYREF	THO complex subunit 4	3	51	0	17	5.13	>17
ARF4	ADP-ribosylation factor 4	0	3	0	2	>1	>2
C1QBP	p32, complement component 1 Q subcomponent-binding protein, mitochondrial	17	212	19	46	3.77	2.42
CDK1	Cyclin-dependent kinase 1	0	18	0	3	>5	>3
DPM1	Dolichol-phosphate mannosyltransferase	0	6	0	1	>2	>1
EPHX1	Epoxide hydrolase 1	0	10	0	2	>3	>2
LBR	Delta(14)-sterol reductase	1	0	11	1	3.32	>1
LSM14A	Protein LSM14 homolog A	0	4	0	4	>1	>4
MRPL20	39S ribosomal protein L20, mitochondrial (bL20m)	0	8	0	2	>2	>2
MRPL21	39S ribosomal protein L21, mitochondrial (bL21m)	0	15	0	3	>5	>3
MRPL22	39S ribosomal protein L22, mitochondrial (uL22m)	0	11	1	7	>3	6.99
MRPL23	39S ribosomal protein L23, mitochondrial (uL23m)	0	17	0	3	>5	>3
MRPL24	39S ribosomal protein L24, mitochondrial (uL24m)	1	32	0	1	9.66	>1
MRPL28	39S ribosomal protein L28, mitochondrial (bL28m)	0	8	0	2	>2	>2
MRPL47	39S ribosomal protein L47, mitochondrial (uL29m)	1	15	0	1	4.53	>1
MRPL50	39S ribosomal protein L50, mitochondrial (mL50)	0	6	0	1	>2	>1
MRPS11	28S ribosomal protein S11, mitochondrial (uS11m)	0	5	0	9	>2	>9
POR	NADPH-cytochrome P450 reductase	0	4	0	1	>1	>1
RAB13	Ras-related protein Rab-13	0	8	0	2	>2	>2
REEP5	Receptor expression-enhancing protein 5	0	13	0	1	>4	>1
RPL17	60S ribosomal protein L17 (uL22)	0	3	0	5	>1	>5
RPL23	60S ribosomal protein L23 (uL14)	1	14	0	3	4.23	>3
RPLP0	60S acidic ribosomal protein P0 (uL10)	0	3	0	2	>1	>2
RPS2	40S ribosomal protein S2 (uS5)	0	2	0	4	>1	>4
SEC24C	Protein transport protein Sec24C	0	2	0	2	>1	>2
SEC61A1	Protein transport protein Sec61 subunit alpha isoform 1	0	5	0	1	>2	>1
SUB1	Activated RNA polymerase II transcriptional coactivator p15	0	1	0	1	>1	>1
SUGT1	Protein SGT1 homolog	0	4	0	1	>1	>1
SXN2	Sorting nexin-2	0	8	0	1	>2	>1
SYPL1	Synaptophysin-like protein 1	0	5	0	2	>2	>2
TARDBP	TAR DNA-binding protein 43	0	2	0	2	>1	>2
YBX1	Nuclease-sensitive element-binding protein 1	0	19	0	9	>6	>9
YIPF5	Protein YIPF5	0	2	0	1	>1	>1
ZFP91	E3 ubiquitin-protein ligase	0	3	0	1	>1	>1

## Sheet: Table S7
Table S7. Differential quantitative MS analysis of mitoribosomal and copurifying proteins from three independent YBEY+ and YBEY KO cell lines.
Mitoribosomal and mitoribosome-associated proteins are shown in bold and listed first.
Weighted spectral counts from three biological replicates per genotype (quantified in 2-3 technical runs per replicate) are provided.
Proteins significantly underrepresented in YBEY KO (Padj < 0.05) are highlighted in yellow, and those depleted >10-fold in red.
“INF” in the “Fold change” column means an infinite enrichment due to the absence of the corresponding peptides in any of the YBEY+ replicates.
		Protein name	Description	Total weighted spectral counts		Fold change	Padjusted	-log10Padj
				YBEY KO	YBEY+	(YBEY KO / YBEY+)
mitoribosomal proteins	small subunit	MRPS2	28S ribosomal protein S2, mitochondrial (uS2m)	18	81	0.2	0.0016	2.79588
		MRPS5	28S ribosomal protein S5, mitochondrial (uS5m)	51	161	0.3	0.0076	2.11919
		MRPS6	28S ribosomal protein S6, mitochondrial (bS6m)	10	45	0.2	0.017	1.76955
		MRPS7	28S ribosomal protein S7, mitochondrial (uS7m)	31	126	0.2	0.00047	3.3279
		MRPS9	28S ribosomal protein S9, mitochondrial (uS9m)	24	116	0.2	< 0.00010	>4
		MRPS10	28S ribosomal protein S10, mitochondrial (uS10m)	1	34	0.03	< 0.00010	>4
		MRPS11	28S ribosomal protein S11, mitochondrial (uS11m)	9	61	0.1	0.00021	3.67778
		MRPS12	28S ribosomal protein S12, mitochondrial (uS12m)	7	49	0.1	0.00073	3.13668
		MRPS14	28S ribosomal protein S14, mitochondrial (uS14m)	13	43	0.3	0.1	1
		MRPS15	28S ribosomal protein S15, mitochondrial (uS15m)	13	57	0.2	0.0094	2.02687
		MRPS16	28S ribosomal protein S16, mitochondrial (bS16m)	4	25	0.2	0.024	1.61979
		MRPS17	28S ribosomal protein S17, mitochondrial (uS17m)	10	44	0.2	0.021	1.67778
		MRPS18A	39S ribosomal protein S18a, mitochondrial (mL66)	35	97	0.4	0.11	0.958607
		MRPS18B	28S ribosomal protein S18b, mitochondrial (mS40)	25	130	0.2	< 0.00010	>4
		MRPS18C	28S ribosomal protein S18c, mitochondrial (bS18m)	5	31	0.2	0.012	1.92082
		MRPS21	28S ribosomal protein S21, mitochondrial (bS21m)	6	43	0.1	0.0014	2.85387
		MRPS22	28S ribosomal protein S22, mitochondrial (mS22)	60	173	0.3	0.024	1.61979
		MRPS23	28S ribosomal protein S23, mitochondrial (mS23)	23	104	0.2	0.00035	3.45593
		MRPS24	28S ribosomal protein S24, mitochondrial (uS3m)	14	60	0.2	0.0093	2.03152
		MRPS25	28S ribosomal protein S25, mitochondrial (mS25)	21	108	0.2	< 0.00010	>4
		MRPS26	28S ribosomal protein S26, mitochondrial (mS26)	18	76	0.2	0.0042	2.37675
		MRPS27	28S ribosomal protein S27, mitochondrial (mS27)	29	157	0.2	< 0.00010	>4
		MRPS28	28S ribosomal protein S28, mitochondrial (bS1m)	20	72	0.3	0.021	1.67778
		DAP3	28S ribosomal protein S29, mitochondrial (mS29)	33	221	0.1	< 0.00010	>4
		MRPS30	39S ribosomal protein S30, mitochondrial (mL65)	57	139	0.4	0.22	0.657577
		MRPS31	28S ribosomal protein S31, mitochondrial (mS31)	20	117	0.2	< 0.00010	>4
		MRPS33	28S ribosomal protein S33, mitochondrial (mS33)	3	35	0.09	0.00048	3.31876
		MRPS34	28S ribosomal protein S34, mitochondrial (mS34)	24	121	0.2	< 0.00010	>4
		MRPS35	28S ribosomal protein S35, mitochondrial (mS35)	29	116	0.2	0.00097	3.01323
		MRPS36	28S ribosomal protein S36, mitochondrial	22	39	0.6	0.28	0.552842
		PTCD3	28S ribosomal protein S39, a.k.a. pentatricopeptide repeat domain-containing protein 3, mitochondrial (mS39)	34	218	0.2	< 0.00010	>4
	large subunit	MRPL1	39S ribosomal protein L1, mitochondrial (uL1m)	37	82	0.5	0.47	0.327902
		MRPL2	39S ribosomal protein L2, mitochondrial (uL2m)	37	92	0.4	0.25	0.60206
		MRPL3	39S ribosomal protein L3, mitochondrial (uL3m)	16	77	0.2	0.0011	2.95861
		MRPL4	39S ribosomal protein L4, mitochondrial (uL4m)	62	183	0.3	0.015	1.82391
		MRPL9	39S ribosomal protein L9, mitochondrial (bL9m)	44	97	0.5	0.47	0.327902
		MRPL10	39S ribosomal protein L10, mitochondrial (uL10m)	23	96	0.2	0.0016	2.79588
		MRPL11	39S ribosomal protein L11, mitochondrial (uL11m)	54	125	0.4	0.34	0.468521
		MRPL13	39S ribosomal protein L13, mitochondrial (uL13m)	61	139	0.4	0.37	0.431798
		MRPL14	39S ribosomal protein L14, mitochondrial (uL14m)	30	60	0.5	0.42	0.376751
		MRPL15	39S ribosomal protein L15, mitochondrial (uL15m)	94	204	0.5	0.48	0.318759
		MRPL16	39S ribosomal protein L16, mitochondrial (uL16m)	45	82	0.5	0.22	0.657577
		MRPL17	39S ribosomal protein L17, mitochondrial (bL17m)	55	113	0.5	0.43	0.366532
		MRPL18	39S ribosomal protein L18, mitochondrial (uL18m)	18	48	0.4	0.25	0.60206
		MRPL19	39S ribosomal protein L19, mitochondrial (bL19m)	74	165	0.4	0.41	0.387216
		MRPL20	39S ribosomal protein L20, mitochondrial (bL20m)	28	50	0.6	0.26	0.585027
		MRPL21	39S ribosomal protein L21, mitochondrial (bL21m)	42	111	0.4	0.14	0.853872
		MRPL22	39S ribosomal protein L22, mitochondrial (uL22m)	54	111	0.5	0.44	0.356547
		MRPL23	39S ribosomal protein L23, mitochondrial (uL23m)	28	64	0.4	0.43	0.366532
		MRPL24	39S ribosomal protein L24, mitochondrial (uL24m)	96	205	0.5	0.52	0.283997
		MRPL27	39S ribosomal protein L27, mitochondrial (bL27m)	28	72	0.4	0.24	0.619789
		MRPL28	39S ribosomal protein L28, mitochondrial (bL28m)	99	224	0.4	0.34	0.468521
		MRPL30	Isoform 2 of 39S ribosomal protein L30, mitochondrial (uL30m)	2	0	INF	0.1	1
		MRPL30	39S ribosomal protein L30, mitochondrial (uL30m)	8	23	0.3	0.3	0.522879
		MRPL32	39S ribosomal protein L32, mitochondrial (bL32m)	11	28	0.4	0.38	0.420216
		MRPL33	39S ribosomal protein L33, mitochondrial (bL33m)	1	15	0.07	0.018	1.74473
		MRPL34	39S ribosomal protein L34, mitochondrial (bL34m)	13	28	0.5	0.57	0.244125
		MRPL35	39S ribosomal protein L35, mitochondrial (bL35m)	6	20	0.3	0.23	0.638272
		MRPL37	39S ribosomal protein L37, mitochondrial (mL37)	120	244	0.5	0.34	0.468521
		MRPL38	39S ribosomal protein L38, mitochondrial (mL38)	76	169	0.4	0.42	0.376751
		MRPL39	39S ribosomal protein L39, mitochondrial (mL39)	50	132	0.4	0.11	0.958607
		MRPL40	39S ribosomal protein L40, mitochondrial (mL40)	34	86	0.4	0.23	0.638272
		MRPL41	39S ribosomal protein L41, mitochondrial (mL41)	28	71	0.4	0.26	0.585027
		MRPL42	39S ribosomal protein L42, mitochondrial (mL42)	6	40	0.2	0.003	2.52288
		MRPL43	39S ribosomal protein L43, mitochondrial (mL43)	32	71	0.5	0.48	0.318759
		MRPL44	39S ribosomal protein L44, mitochondrial (mL44)	53	159	0.3	0.017	1.76955
		MRPL45	39S ribosomal protein L45, mitochondrial (mL45)	59	116	0.5	0.33	0.481486
		MRPL46	39S ribosomal protein L46, mitochondrial (mL46)	44	105	0.4	0.3	0.522879
		MRPL47	39S ribosomal protein L47, mitochondrial (uL29m)	33	113	0.3	0.0087	2.06048
		MRPL48	39S ribosomal protein L48, mitochondrial (mL48)	30	62	0.5	0.48	0.318759
		MRPL49	39S ribosomal protein L49, mitochondrial (mL49)	50	119	0.4	0.29	0.537602
		MRPL50	39S ribosomal protein L50, mitochondrial (mL50)	61	141	0.4	0.33	0.481486
		MRPL51	39S ribosomal protein L51, mitochondrial (mL51)	12	18	0.7	0.22	0.657577
		MRPL52	39S ribosomal protein L52, mitochondrial (mL52)	7	23	0.3	0.21	0.677781
		MRPL53	39S ribosomal protein L53, mitochondrial (mL53)	32	69	0.5	0.53	0.275724
		MRPL54	39S ribosomal protein L54, mitochondrial (mL54)	14	27	0.5	0.43	0.366532
		MRPL55	Isoform 2 of 39S ribosomal protein L55, mitochondrial (bL31m)	27	70	0.4	0.23	0.638272
		MRPL57	39S ribosomal protein 63, mitochondrial (mL63)	6	16	0.4	0.42	0.376751
		MRPL58	Peptidyl-tRNA hydrolase ICT1, mitochondrial (mL62)	43	76	0.6	0.18	0.744727
mitoribosome-associated proteins		ACPM	Acyl carrier protein, mitochondrial	0	14	0	0.0046	2.33724
		p32/C1QBP	Complement component 1 Q subcomponent-binding protein, mitochondrial (p32)	4	25	0.2	0.024	1.61979
		DDX28	Probable ATP-dependent RNA helicase	0	14	0	0.0046	2.33724
		DHX30	Putative ATP-dependent RNA helicase	6	44	0.1	0.001	3
		ERAL1	GTPase Era, mitochondrial	14	20	0.7	0.16	0.79588
		FASTKD2	FAST kinase domain-containing protein 2, mitochondrial	0	6	0	0.1	1
		GADD45GIP1	Growth arrest and DNA damage-inducible proteins-interacting protein 1 (mL59)	34	101	0.3	0.055	1.25964
		GTPBP10	GTP-binding protein 10	0	7	0	0.068	1.16749
		LRPPRC	Leucine-rich PPR motif-containing protein, mitochondrial	14	83	0.2	< 0.00010	>4
		MALSU1	Mitochondrial assembly of ribosomal large subunit protein 1	9	22	0.4	0.45	0.346787
		METTL17	Methyltransferase-like protein 17, mitochondrial	2	3	0.7	0.51	0.29243
		MRM3	rRNA methyltransferase 3, mitochondrial	0	3	0	0.32	0.49485
		SLIRP	SRA stem-loop-interacting RNA-binding protein, mitochondrial	0	7	0	0.068	1.16749
		TUFM	Elongation factor Tu, mitochondrial	30	71	0.4	0.36	0.443697
other proteins		A2M	Alpha-2-macroglobulin	9	4	2.2	0.0063	2.20066
		ACADM	Medium-chain-specific acyl-CoA dehydrogenase, mitochondrial	3	6	0.5	0.59	0.229148
		ACADVL	Very long-chain specific acyl-CoA dehydrogenase, mitochondrial	3	0	INF	0.032	1.49485
		ACAT1	Acetyl-CoA acetyltransferase, mitochondrial	0	20	0	0.00046	3.33724
		ACO2	Aconitate hydratase, mitochondrial	0	2	0	0.46	0.337242
		ACTB	Actin, cytoplasmic 1	71	109	0.7	0.019	1.72125
		ACTN1	Alpha-actinin-1	2	0	INF	0.1	1
		ADAMTS2	Isoform SpNPI of A disintegrin and metalloproteinase with thrombospondin motifs 2	0	2	0	0.46	0.337242
		AGK	Acylglycerol kinase, mitochondrial	1	4	0.2	0.49	0.309804
		AIFM1	Apoptosis-inducing factor 1, mitochondrial	0	11	0	0.015	1.82391
		ALB	Serum albumin	127	163	0.8	< 0.00010	>4
		ALDH18A1	Delta-1-pyrroline-5-carboxylate synthase	9	27	0.3	0.24	0.619789
		APMAP	Adipocyte plasma membrane-associated protein	2	2	1	0.38	0.420216
		APOA1	Apolipoprotein A-I	16	12	1.3	0.005	2.30103
		APOB	Apolipoprotein B-100	4	0	INF	0.01	2
		APOO	MICOS complex subunit MIC26	0	5	0	0.15	0.823909
		ARF3	ADP-ribosylation factor 3	6	0	INF	0.001	3
		ATAD1	ATPase family AAA domain-containing protein 1	0	6	0	0.1	1
		ATAD3A	ATPase family AAA domain-containing protein 3A	32	86	0.4	0.16	0.79588
		ATAD3B	ATPase family AAA domain-containing protein 3B	18	64	0.3	0.032	1.49485
		ATP5F1	ATP synthase F(0) complex subunit B1, mitochondrial	4	11	0.4	0.45	0.346787
		ATP5F1A	ATP synthase subunit alpha, mitochondrial	51	133	0.4	0.13	0.886057
		ATP5F1B	ATP synthase subunit beta, mitochondrial	43	130	0.3	0.026	1.58503
		ATP5F1C	ATP synthase subunit gamma, mitochondrial	5	12	0.4	0.53	0.275724
		ATP5H	ATP synthase subunit d, mitochondrial	3	9	0.3	0.44	0.356547
		ATP5I	ATP synthase subunit e, mitochondrial	7	21	0.3	0.29	0.537602
		ATP5L	ATP synthase subunit g, mitochondrial	3	8	0.4	0.51	0.29243
		ATP5MF-PTCD1	ATP5MF-PTCD1 readthrough	6	23	0.3	0.14	0.853872
		ATP5O	ATP synthase subunit O, mitochondrial	1	24	0.04	0.00086	3.0655
		B4DLN1	cDNA FLJ60124, highly similar to Mitochondrial dicarboxylate carrier	77	146	0.5	0.22	0.657577
		BAG2	BAG family molecular chaperone regulator 2	3	10	0.3	0.36	0.443697
		BANF1	Barrier-to-autointegration factor	5	0	INF	0.0033	2.48149
		BASP1	Brain acid soluble protein 1	0	8	0	0.046	1.33724
		BAX	Apoptosis regulator	0	4	0	0.22	0.657577
		C3	Complement C3	22	8	2.8	< 0.00010	>4
		CANX	Calnexin	3	5	0.6	0.5	0.30103
		CCT2	T-complex protein 1 subunit beta	6	0	INF	0.001	3
		CCT3	T-complex protein 1 subunit gamma	9	1	9	0.00024	3.61979
		CCT4	T-complex protein 1 subunit delta	8	3	2.7	0.0065	2.18709
		CCT5	T-complex protein 1 subunit epsilon	5	0	INF	0.0033	2.48149
		CCT8	T-complex protein 1 subunit theta	14	0	INF	< 0.00010	>4
		CEP89	Centrosomal protein of 89 kDa	0	2	0	0.46	0.337242
		CGA	Glycoprotein hormones alpha chain	15	20	0.8	0.11	0.958607
		CGB1	Choriogonadotropin subunit beta variant 1	26	39	0.7	0.1	1
		CHCHD3	MICOS complex subunit MIC19	6	6	1	0.15	0.823909
		CHD3	Chromodomain-helicase-DNA-binding protein 3	0	3	0	0.32	0.49485
		CKB	Creatine kinase B-type	2	0	INF	0.1	1
		CLTC	Clathrin heavy chain 1	16	1	16	< 0.00010	>4
		COA3	Cytochrome c oxidase assembly factor 3 homolog, mitochondrial	0	9	0	0.032	1.49485
		COX2	Cytochrome c oxidase subunit 2	0	22	0	0.00021	3.67778
		COX20	Cytochrome c oxidase assembly protein COX20, mitochondrial	0	6	0	0.1	1
		COX4I1	Cytochrome c oxidase subunit 4 isoform 1, mitochondrial	3	25	0.1	0.0093	2.03152
		COX5A	Cytochrome c oxidase subunit 5A, mitochondrial	6	17	0.4	0.36	0.443697
		COX5B	Cytochrome c oxidase subunit 5B, mitochondrial	0	12	0	0.01	2
		COX6B1	Cytochrome c oxidase subunit 6B1	0	11	0	0.015	1.82391
		COX6C	Cytochrome c oxidase subunit 6C	0	15	0	0.0032	2.49485
		COX7A2	Cytochrome c oxidase subunit 7A2, mitochondrial	0	5	0	0.15	0.823909
		CS	Citrate synthase, mitochondrial	14	29	0.5	0.52	0.283997
		CYB5B	Cytochrome b5 type B	2	7	0.3	0.41	0.387216
		CYB5R1	NADH-cytochrome b5 reductase 1	0	8	0	0.046	1.33724
		CYB5R3	NADH-cytochrome b5 reductase 3	5	12	0.4	0.53	0.275724
		CYC1	Cytochrome c1, heme protein, mitochondrial	0	3	0	0.32	0.49485
		DDX3Y	ATP-dependent RNA helicase	13	2	6.5	< 0.00010	>4
		DDX5	Probable ATP-dependent RNA helicase	11	2	5.5	0.00013	3.88606
		DLAT	Dihydrolipoyllysine-residue acetyltransferase component of pyruvate dehydrogenase complex, mitochondrial	72	221	0.3	0.0036	2.4437
		DLD	Dihydrolipoyl dehydrogenase, mitochondrial	28	74	0.4	0.2	0.69897
		DLST	Dihydrolipoyllysine-residue succinyltransferase component of 2-oxoglutarate dehydrogenase complex, mitochondrial	64	122	0.5	0.25	0.60206
		DNAH14	Dynein heavy chain 14, axonemal	0	7	0	0.068	1.16749
		DYNC1H1	Cytoplasmic dynein 1 heavy chain 1	4	1	4	0.038	1.42022
		ECH1	Delta(3,5)-Delta(2,4)-dienoyl-CoA isomerase, mitochondrial	3	19	0.2	0.047	1.3279
		ECHS1	Enoyl-CoA hydratase, mitochondrial	0	9	0	0.032	1.49485
		EEF1A1	Elongation factor 1-alpha 1	53	36	1.5	< 0.00010	>4
		EEF1G	Elongation factor 1-gamma	8	0	INF	0.00011	3.95861
		EEF2	Elongation factor 2	24	7	3.4	< 0.00010	>4
		EIF4A1	Eukaryotic initiation factor 4A-I	32	12	2.7	< 0.00010	>4
		EMD	Emerin	17	28	0.6	0.24	0.619789
		ETFA	Electron transfer flavoprotein subunit alpha, mitochondrial	3	10	0.3	0.36	0.443697
		ETFB	Electron transfer flavoprotein subunit beta	1	16	0.06	0.013	1.88606
		FAM162A	Protein FAM162A	0	5	0	0.15	0.823909
		FASN	Fatty acid synthase	91	15	6.1	< 0.00010	>4
		FKBP8	Peptidyl-prolyl cis-trans isomerase	0	5	0	0.15	0.823909
		FSHB	Follitropin subunit beta	5	13	0.4	0.46	0.337242
		GAPDH	Glyceraldehyde-3-phosphate dehydrogenase	4	3	1.3	0.15	0.823909
		GLUD1	Glutamate dehydrogenase 1, mitochondrial	5	10	0.5	0.55	0.259637
		HACD3	Very-long-chain (3R)-3-hydroxyacyl-CoA dehydratase 3	0	5	0	0.15	0.823909
		HADH	Hydroxyacyl-coenzyme A dehydrogenase, mitochondrial	0	4	0	0.22	0.657577
		HADHA	Trifunctional enzyme subunit alpha, mitochondrial	29	91	0.3	0.04	1.39794
		HADHB	Trifunctional enzyme subunit beta, mitochondrial	21	60	0.3	0.15	0.823909
		HBA1	Hemoglobin subunit alpha	22	13	1.7	0.00016	3.79588
		HBB	Hemoglobin subunit beta	9	5	1.8	0.013	1.88606
		HIST1H1C	Histone H1.2	9	14	0.6	0.29	0.537602
		HIST1H2BK	Histone H2B type 1-K	12	12	1	0.049	1.3098
		HIST1H3A	Histone H3.1	7	12	0.6	0.4	0.39794
		HIST1H4A	Histone H4	14	14	1	0.035	1.45593
		HNRNPK	Heterogeneous nuclear ribonucleoprotein K	25	6	4.2	< 0.00010	>4
		HSD17B10	3-hydroxyacyl-CoA dehydrogenase type-2 (MRPP2)	2	16	0.1	0.043	1.36653
		HSP90AA1	Heat shock protein HSP 90-alpha	70	35	2	< 0.00010	>4
		HSP90AB1	Heat shock protein HSP 90-beta	80	40	2	< 0.00010	>4
		HSP90B1	Endoplasmin	16	15	1.1	0.017	1.76955
		HSPA1B	Heat shock 70 kDa protein 1B	8	17	0.5	0.57	0.244125
		HSPA5	Endoplasmic reticulum chaperone BiP	11	16	0.7	0.21	0.677781
		HSPA8	Heat shock cognate 71 kDa protein	21	35	0.6	0.22	0.657577
		HSPA9	Stress-70 protein, mitochondrial	15	102	0.1	< 0.00010	>4
		HSPD1	60 kDa heat shock protein, mitochondrial	33	148	0.2	< 0.00010	>4
		HSPE1	10 kDa heat shock protein, mitochondrial	27	42	0.6	0.12	0.920819
		IDH3A	Isocitrate dehydrogenase [NAD] subunit alpha, mitochondrial	4	14	0.3	0.27	0.568636
		IGF2BP1	Insulin-like growth factor 2 mRNA-binding protein 1	9	13	0.7	0.24	0.619789
		IGF2BP3	Insulin-like growth factor 2 mRNA-binding protein 3	5	8	0.6	0.4	0.39794
		IMMT	MICOS complex subunit MIC60	10	18	0.6	0.4	0.39794
		IRS4	Insulin receptor substrate 4	27	29	0.9	0.0078	2.10791
		ITIH2	Inter-alpha-trypsin inhibitor heavy chain H2	10	1	10	< 0.00010	>4
		KPNB1	Importin subunit beta-1	10	1	10	< 0.00010	>4
		LACTB	Serine beta-lactamase-like protein LACTB, mitochondrial	0	5	0	0.15	0.823909
		LGALS3BP	Galectin-3-binding protein	0	2	0	0.46	0.337242
		LONP1	Lon protease homolog, mitochondrial	0	4	0	0.22	0.657577
		LRMP	Lymphoid-restricted membrane protein	9	10	0.9	0.12	0.920819
		LRRC59	Leucine-rich repeat-containing protein 59	0	7	0	0.068	1.16749
		MAP2K2	Dual specificity mitogen-activated protein kinase kinase 2	2	0	INF	0.1	1
		MAP7D1	MAP7 domain-containing protein 1	0	2	0	0.46	0.337242
		MARS	Methionine-tRNA ligase, cytoplasmic	4	0	INF	0.01	2
		MDH2	Malate dehydrogenase, mitochondrial	22	76	0.3	0.026	1.58503
		MIC13	MICOS complex subunit MIC13	0	4	0	0.22	0.657577
		MPC1	Mitochondrial pyruvate carrier 1	0	7	0	0.068	1.16749
		MPC2	Mitochondrial pyruvate carrier 2	0	7	0	0.068	1.16749
		MTCH2	Mitochondrial carrier homolog 2	1	11	0.09	0.066	1.18046
		MTX2	Metaxin-2	0	2	0	0.46	0.337242
		MYH9	Myosin-9	6	1	6	0.0053	2.27572
		NDUFA13	NADH dehydrogenase [ubiquinone] 1 alpha subcomplex subunit 13	0	8	0	0.046	1.33724
		NDUFA4	Cytochrome c oxidase subunit	0	19	0	0.00068	3.16749
		NDUFA5	NADH dehydrogenase [ubiquinone] 1 alpha subcomplex subunit 5	0	4	0	0.22	0.657577
		NDUFA9	NADH dehydrogenase [ubiquinone] 1 alpha subcomplex subunit 9, mitochondrial	4	9	0.4	0.6	0.221849
		NDUFAF2	NADH dehydrogenase [ubiquinone] 1 alpha subcomplex assembly factor 2	0	5	0	0.15	0.823909
		NDUFS1	NADH-ubiquinone oxidoreductase 75 kDa subunit, mitochondrial	0	3	0	0.32	0.49485
		NDUFS2	NADH dehydrogenase [ubiquinone] iron-sulfur protein 2, mitochondrial	0	9	0	0.032	1.49485
		NDUFS3	NADH dehydrogenase [ubiquinone] iron-sulfur protein 3, mitochondrial	0	7	0	0.068	1.16749
		NDUFS8	NADH dehydrogenase [ubiquinone] iron-sulfur protein 8, mitochondrial	0	4	0	0.22	0.657577
		NIPSNAP1	Protein NipSnap homolog 1	9	18	0.5	0.51	0.29243
		NIPSNAP2	Protein NipSnap homolog 2	0	3	0	0.32	0.49485
		OAT	Ornithine aminotransferase, mitochondrial	14	21	0.7	0.2	0.69897
		OCIAD1	OCIA domain-containing protein 1	1	3	0.3	0.62	0.207608
		OCIAD2	OCIA domain-containing protein 2	0	4	0	0.22	0.657577
		ODO1	2-oxoglutarate dehydrogenase, mitochondrial	93	194	0.5	0.44	0.356547
		PABPC1	Polyadenylate-binding protein 1	9	4	2.2	0.0063	2.20066
		PARP1	Poly [ADP-ribose] polymerase 1	4	0	INF	0.01	2
		PCBP1	Poly(rC)-binding protein 1	18	1	18	< 0.00010	>4
		PDHA1	Pyruvate dehydrogenase E1 component subunit alpha, somatic form, mitochondrial	20	136	0.1	< 0.00010	>4
		PDHB	Pyruvate dehydrogenase E1 component subunit beta, mitochondrial	25	130	0.2	< 0.00010	>4
		PDHX	Pyruvate dehydrogenase protein X component, mitochondrial	15	66	0.2	0.0052	2.284
		PDIA6	Protein disulfide-isomerase A6	4	0	INF	0.01	2
		PDK1	[Pyruvate dehydrogenase (acetyl-transferring)] kinase isozyme 1, mitochondrial	1	3	0.3	0.62	0.207608
		PDK3	[Pyruvate dehydrogenase (acetyl-transferring)] kinase isozyme 3, mitochondrial	9	67	0.1	< 0.00010	>4
		PGAM5	Serine/threonine-protein phosphatase PGAM5, mitochondrial	46	115	0.4	0.21	0.677781
		PGRMC1	Membrane-associated progesterone receptor component 1	4	3	1.3	0.15	0.823909
		PHB	Prohibitin	26	66	0.4	0.27	0.568636
		PHB2	Prohibitin-2	38	61	0.6	0.1	1
		PHGDH	D-3-phosphoglycerate dehydrogenase	19	0	INF	< 0.00010	>4
		PITRM1	Presequence protease, mitochondrial	1	8	0.1	0.16	0.79588
		PKM	Pyruvate kinase	13	3	4.3	< 0.00010	>4
		PLEC	Plectin	4	1	4	0.038	1.42022
		POLRMT	DNA-directed RNA polymerase, mitochondrial	0	4	0	0.22	0.657577
		PPIB	Peptidyl-prolyl cis-trans isomerase B	3	0	INF	0.032	1.49485
		PPIF	Peptidyl-prolyl cis-trans isomerase F, mitochondrial	0	10	0	0.022	1.65758
		PRDX3	Thioredoxin-dependent peroxide reductase, mitochondrial	16	33	0.5	0.51	0.29243
		PTBP1	Polypyrimidine tract-binding protein 1	7	0	INF	0.00033	3.48149
		PYCR2	Pyrroline-5-carboxylate reductase 2	0	3	0	0.32	0.49485
		RAB11A	Ras-related protein Rab-11A	1	2	0.5	0.68	0.167491
		RAB1B	Ras-related protein Rab-1B	5	20	0.2	0.14	0.853872
		RAB5C	Ras-related protein Rab-5C	0	14	0	0.0046	2.33724
		RAB7A	Ras-related protein Rab-7a	0	4	0	0.22	0.657577
		RAP1B	Ras-related protein Rap-1b	1	11	0.09	0.066	1.18046
		RMDN3	Regulator of microtubule dynamics protein 3	1	7	0.1	0.22	0.657577
		RPL10	60S ribosomal protein L10	32	29	1.1	0.00067	3.17393
		RPL10A	60S ribosomal protein L10a	16	11	1.5	0.003	2.52288
		RPL11	60S ribosomal protein L11	19	11	1.7	0.00039	3.40894
		RPL12	60S ribosomal protein L12	20	15	1.3	0.0017	2.76955
		RPL13	60S ribosomal protein L13	17	15	1.1	0.01	2
		RPL13A	60S ribosomal protein L13a	27	33	0.8	0.022	1.65758
		RPL14	60S ribosomal protein L14	12	13	0.9	0.068	1.16749
		RPL15	60S ribosomal protein L15	28	42	0.7	0.093	1.03152
		RPL17	60S ribosomal protein L17	6	0	INF	0.001	3
		RPL18	60S ribosomal protein L18	38	45	0.8	0.0055	2.25964
		RPL18A	60S ribosomal protein L18a	10	13	0.8	0.17	0.769551
		RPL19	60S ribosomal protein L19	8	9	0.9	0.14	0.853872
		RPL21	60S ribosomal protein L21	3	8	0.4	0.51	0.29243
		RPL23	60S ribosomal protein L23	11	2	5.5	0.00013	3.88606
		RPL23A	60S ribosomal protein L23a	15	26	0.6	0.31	0.508638
		RPL24	60S ribosomal protein L24	2	0	INF	0.1	1
		RPL26	60S ribosomal protein L26	13	29	0.4	0.52	0.283997
		RPL27	60S ribosomal protein L27	18	29	0.6	0.21	0.677781
		RPL27A	60S ribosomal protein L27a	20	14	1.4	0.0011	2.95861
		RPL28	60S ribosomal protein L28	13	21	0.6	0.27	0.568636
		RPL29	60S ribosomal protein L29	9	11	0.8	0.15	0.823909
		RPL3	60S ribosomal protein L3	33	38	0.9	0.007	2.1549
		RPL30	60S ribosomal protein L30	13	18	0.7	0.16	0.79588
		RPL31	60S ribosomal protein L31	5	13	0.4	0.46	0.337242
		RPL32	60S ribosomal protein L32	10	11	0.9	0.097	1.01323
		RPL34	60S ribosomal protein L34	4	2	2	0.086	1.0655
		RPL35	60S ribosomal protein L35	5	6	0.8	0.25	0.60206
		RPL35A	60S ribosomal protein L35a	12	13	0.9	0.068	1.16749
		RPL36	60S ribosomal protein L36	12	14	0.9	0.09	1.04576
		RPL36A	60S ribosomal protein L36a	6	3	2	0.034	1.46852
		RPL4	60S ribosomal protein L4	38	48	0.8	0.011	1.95861
		RPL5	60S ribosomal protein L5	19	10	1.9	0.0002	3.69897
		RPL6	60S ribosomal protein L6	48	78	0.6	0.081	1.09151
		RPL7	60S ribosomal protein L7	22	23	1	0.013	1.88606
		RPL7A	60S ribosomal protein L7a	23	34	0.7	0.11	0.958607
		RPL8	60S ribosomal protein L8	24	33	0.7	0.067	1.17393
		RPL9	60S ribosomal protein L9	19	13	1.5	0.0012	2.92082
		RPLP0	60S acidic ribosomal protein P0	24	30	0.8	0.035	1.45593
		RPLP1	60S acidic ribosomal protein P1	9	16	0.6	0.4	0.39794
		RPLP2	60S acidic ribosomal protein P2	12	33	0.4	0.28	0.552842
		RPS11	40S ribosomal protein S11	0	5	0	0.15	0.823909
		RPS13	40S ribosomal protein S13	0	6	0	0.1	1
		RPS14	40S ribosomal protein S14	12	11	1.1	0.034	1.46852
		RPS18	40S ribosomal protein S18	8	1	8	0.00068	3.16749
		RPS3	40S ribosomal protein S3	3	0	INF	0.032	1.49485
		RPS3A	40S ribosomal protein S3a	12	16	0.8	0.15	0.823909
		RPS6	40S ribosomal protein S6	5	3	1.7	0.074	1.13077
		RPS8	40S ribosomal protein S8	14	21	0.7	0.2	0.69897
		RPS9	40S ribosomal protein S9	1	8	0.1	0.16	0.79588
		RTN4	Reticulon-4	0	8	0	0.046	1.33724
		SDHA	Succinate dehydrogenase [ubiquinone] flavoprotein subunit, mitochondrial	1	11	0.09	0.066	1.18046
		SDHB	Succinate dehydrogenase [ubiquinone] iron-sulfur subunit, mitochondrial	1	4	0.2	0.49	0.309804
		SDHC	Succinate dehydrogenase cytochrome b560 subunit, mitochondrial	0	2	0	0.46	0.337242
		SEC61B	Protein transport protein Sec61 subunit beta	0	2	0	0.46	0.337242
		SERPIND1	Heparin cofactor 2	8	1	8	0.00068	3.16749
		SFXN1	Sideroflexin-1	14	33	0.4	0.45	0.346787
		SHMT2	Serine hydroxymethyltransferase, mitochondrial	10	44	0.2	0.021	1.67778
		SLC25A1	Tricarboxylate transport protein, mitochondrial	20	12	1.7	0.00035	3.45593
		SLC25A11	Mitochondrial 2-oxoglutarate/malate carrier protein	11	14	0.8	0.14	0.853872
		SLC25A12	Calcium-binding mitochondrial carrier protein Aralar1	0	3	0	0.32	0.49485
		SLC25A3	Phosphate carrier protein, mitochondrial	35	45	0.8	0.017	1.76955
		SLC25A4	ADP/ATP translocase 1	39	55	0.7	0.031	1.50864
		SLC25A5	ADP/ATP translocase 2	57	109	0.5	0.27	0.568636
		SLC25A6	ADP/ATP translocase 3	46	76	0.6	0.1	1
		SSBP1	Single-stranded DNA-binding protein, mitochondrial	27	47	0.6	0.23	0.638272
		STOML2	Stomatin-like protein 2, mitochondrial	15	48	0.3	0.11	0.958607
		SUPV3L1	ATP-dependent RNA helicase, mitochondrial	6	4	1.5	0.062	1.20761
		SYNJ2BP-COX16	SYNJ2BP-COX16 readthrough	0	7	0	0.068	1.16749
		TCP1	T-complex protein 1 subunit alpha	7	0	INF	0.00033	3.48149
		TFAM	Transcription factor A, mitochondrial	8	15	0.5	0.46	0.337242
		THRB	Prothrombin	10	0	INF	< 0.00010	>4
		TIMM17B	Mitochondrial import inner membrane translocase subunit Tim17-B	0	4	0	0.22	0.657577
		TIMM44	Mitochondrial import inner membrane translocase subunit TIM44	3	6	0.5	0.59	0.229148
		TIMM50	Mitochondrial import inner membrane translocase subunit TIM50	0	18	0	0.001	3
		TMEM11	Transmembrane protein 11, mitochondrial	0	4	0	0.22	0.657577
		TOMM22	Mitochondrial import receptor subunit TOM22	7	17	0.4	0.48	0.318759
		TOMM40	Mitochondrial import receptor subunit TOM40	1	11	0.09	0.066	1.18046
		TOMM5	Mitochondrial import receptor subunit TOM5	0	5	0	0.15	0.823909
		TOMM7	Mitochondrial import receptor subunit TOM7	1	8	0.1	0.16	0.79588
		TRAP1	Heat shock protein 75 kDa, mitochondrial	10	17	0.6	0.35	0.455932
		TUBA1B	Tubulin alpha-1B chain	71	40	1.8	< 0.00010	>4
		TUBB	Tubulin beta chain	67	39	1.7	< 0.00010	>4
		TUBB4B	Tubulin beta-4B chain	64	34	1.9	< 0.00010	>4
		UBA1	Ubiquitin-like modifier-activating enzyme 1	6	0	INF	0.001	3
		UQCRB	Cytochrome b-c1 complex subunit 7	0	4	0	0.22	0.657577
		UQCRC1	Cytochrome b-c1 complex subunit 1, mitochondrial	0	16	0	0.0021	2.67778
		UQCRC2	Cytochrome b-c1 complex subunit 2, mitochondrial	0	2	0	0.46	0.337242
		UQCRFS1	Cytochrome b-c1 complex subunit Rieske, mitochondrial	0	9	0	0.032	1.49485
		USMG5	Up-regulated during skeletal muscle growth protein 5	0	5	0	0.15	0.823909
		VDAC1	Voltage-dependent anion-selective channel protein 1	27	64	0.4	0.37	0.431798
		VDAC2	Voltage-dependent anion-selective channel protein 2	20	41	0.5	0.49	0.309804
		VDAC3	Voltage-dependent anion-selective channel protein 3	0	12	0	0.01	2
		VIM	Vimentin	33	4	8.2	< 0.00010	>4
		XRCC5	X-ray repair cross-complementing protein 5	7	1	7	0.0019	2.72125
		XRCC6	X-ray repair cross-complementing protein 6	6	0	INF	0.001	3
		YARS2	Tyrosine-tRNA ligase, mitochondrial	2	1	2	0.24	0.619789
		YBX1	Nuclease-sensitive element-binding protein 1	5	9	0.6	0.48	0.318759
